# Supplementary material for: Frequency of reported pain in adult males with muscular dystrophy
Source: PLoS One. 2019 Feb 14;14(2):e0212437. doi: 10.1371/journal.pone.0212437 (PMC6375632; doi:10.1371/journal.pone.0212437)
Supplement: S1 File — (XLSX) [file pone.0212437.s001.xlsx]

## Sheet: DMD
				Brook	6	6	6	6	6	6	6	6	6	6	6	6	6	5	6	5.93333	0.258199	6	5	6
1000 x 1200 pixels				Vignos	9	9	9	9	9	9	9	9	9	9	9	9	9	9	9	9	0	9	9	9
					15
Position	x	y	%		1	2	3	4	5	6	7	8	9	10	11	12	13	14	15
F Forehead	234	68	0.0666667	1										1									Shoulders	5	0.333333		Position	x	y	%
F Centre Neck	234	184	0.0666667	1										1									Arms	0	0		F Forehead	330	77	0.0666667	1
F Right Ttrap	160	226	0.0666667	1										1									Legs	10	0.666667		F Centre Neck	330	176	0.333333	5
F Left Trap	288	226	0.0666667	1										1									Feet	0	0		F Right Ttrap	388	205	0.333333	5
F Rigtht Shoulder	108	301	0.0666667	1										1									Hands	0	0		F Left Trap	277	205	0.333333	5
F Centre Chest	232	298	0.0666667	1										1									Hip	13	0.866667		F Rigtht Shoulder	456	274	0.333333	5
F Left Shoulder	370	301	0.0666667	1		1																	Lower Back	7	0.466667		F Centre Chest	330	272	0	0
F Right Bicep	116	393	0	0																			Skull	1	0.0666667		F Left Shoulder	216	274	0.333333	5
F Left Bicep	370	392	0	0																							F Right Bicep	220	365	0	0
F Right Elbow	122	453	0	0																							F Left Bicep	457	366	0	0
F Left Elbow	364	453	0	0																							F Right Elbow	232	422	0	0
F Right Radius	97	534	0	0																							F Left Elbow	453	422	0	0
F Left Radius	386	534	0	0																							F Right Radius	205	513	0	0
F Right Hand	66	661	0	0																							F Left Radius	478	512	0	0
F Right Fingers	52	718	0	0																							F Right Hand	176	617	0	0
F Left Hand	429	661	0	0																							F Right Fingers	166	654	0	0
F Left Fingers	446	718	0	0																							F Left Hand	506	613	0	0
F Centre Pecs	236	341	0	0																							F Left Fingers	524	661	0	0
F Centr Abs	234	474	0	0																							F Centre Pecs	341	369	0	0
F Right Hip	144	617	0.866667	13	1		1	1	1	1	1	1	1	1	1	1	1		1								F Centr Abs	338	474	0	0
F Right Groin	214	638	0.333333	5				1			1	1			1				1								F Right Hip	260	565	0.866667	13
F Left Hip	349	617	0.866667	13	1		1	1	1	1	1	1	1	1	1	1	1		1								F Right Groin	318	570	0.866667	13
F Left Groin	265	638	0.333333	5				1			1	1			1				1								F Left Hip	430	573	0.866667	13
F Right Thigh	182	734	0.466667	7	1			1	1	1					1	1			1								F Left Groin	372	573	0.866667	13
F Left Thigh	313	734	0.466667	7	1			1	1	1					1	1			1								F Right Thigh	282	686	0.6	9
F Right Knee	194	850	0.0666667	1		1																					F Left Thigh	396	692	0.6	9
F Left Knee	306	850	0.0666667	1		1																					F Right Knee	293	810	0.6	9
F Right Shin	197	978	0	0																							F Left Knee	397	812	0.6	9
F Left Shin	300	978	0	0																							F Right Shin	294	928	0.6	9
F Right Ankle	213	1125	0	0																							F Left Shin	384	928	0.6	9
F Left Ankle	282	1125	0	0																							F Right Ankle	312	1062	0.6	9
F Right Foot	204	1170	0	0																							F Left Ankle	380	1060	0.6	9
F Left Foot	290	1170	0	0																							F Right Foot	300	1093	0	0
B Centre Skull	737	84	0	0																							F Left Foot	392	1096	0	0
B Centre Neck	738	161	0.133333	2		1								1													B Centre Skull	804	72	0.0666667	1
B Left Trap	665	209	0.2	3	1									1				1									B Centre Neck	798	166	0.333333	5
B Centre Trap	738	209	0.133333	2	1									1													B Left Trap	738	206	0.333333	5
B Right Trap	793	209	0.2	3	1									1				1									B Centre Trap	810	192	0.333333	5
B Left Shoulder	617	262	0	0																							B Right Trap	858	205	0.333333	5
B Right Shoulder	854	262	0	0																							B Left Shoulder	922	273	0.333333	5
B Centre Scapula	733	269	0.0666667	1				1																			B Right Shoulder	676	265	0.333333	5
B Left Triceps	617	389	0	0																							B Centre Scapula	800	266	0.333333	5
B Left Elbow	609	448	0	0																							B Left Triceps	686	377	0	0
B Left Radius	589	544	0	0																							B Left Elbow	685	432	0	0
B Left Hand	553	641	0	0																							B Left Radius	664	516	0	0
B Left Fingers	538	713	0	0																							B Left Hand	630	622	0	0
B Right Triceps	869	389	0	0																							B Left Fingers	616	660	0	0
B Right Elbow	866	448	0	0																							B Right Triceps	924	356	0	0
B Right Radius	896	544	0	0																							B Right Elbow	922	425	0	0
B Right Hand	932	641	0	0																							B Right Radius	946	498	0	0
B Right Fingers	960	713	0	0																							B Right Hand	986	597	0	0
B Back Centre	744	410	0.333333	5	1			1			1		1		1												B Right Fingers	1004	638	0	0
B Back Lower	744	518	0.466667	7	1		1	1			1		1		1		1										B Back Centre	808	404	0.466667	7
B Left Bum	688	609	0	0																							B Back Lower	806	470	0.466667	7
B Right Bum	790	609	0	0																							B Left Bum	764	582	0.866667	13
B Left Hamstring	686	753	0.0666667	1			1																				B Right Bum	853	582	0.866667	13
B Right Hamstring	804	753	0.0666667	1			1																				B Left Hamstring	754	697	0.666667	10
B Left Knee	693	873	0	0																							B Right Hamstring	858	697	0.666667	10
B Rigt Knee	802	873	0	0																							B Left Knee	760	810	0.666667	10
B Left Calf	698	978	0.666667	10	1	1	1	1	1	1			1	1	1	1											B Rigt Knee	864	817	0.666667	10
B Right Calf	794	978	0.666667	10	1	1	1	1	1	1			1	1	1	1											B Left Calf	758	917	0.666667	10
B Left Achilles	720	1116	0	0																							B Right Calf	845	921	0.666667	10
B Right Achilles	778	1116	0	0																							B Left Achilles
B Left Heel	718	1154	0	0																							B Right Achilles
B Right Heel	781	1154	0	0																							B Left Heel	784	1076	0	0
	1	1	1	15																							B Right Heel	841	1076	0	0
																												1	1	1	15

## Sheet: BMD
				Brooke	2	3	4	4	3	3	1	1	3	1	3	4	2	1	3	2	3	3	2.55556	1.04162	3	1	4
1000 x 1200 pixels				Vignos	3	9	9	9	9	9	2	2	9	2	5	9	3	3	8	3	9	9	6.22222	3.154	8.5	2	9
				n	18
Position	x	y	%		1	2	3	4	5	6	7	8	9	10	11	12	13	14	15	16	17	18							Position	x	y	%
F Forehead	234	68	0.0555556	1												1									Shoulders	7	0.388889		F Forehead	330	77	0.0555556	1
F Centre Neck	234	184	0	0																					Arms	4	0.222222		F Centre Neck	330	176	0.388889	7
F Right Ttrap	160	226	0.111111	2										1					1						Legs	14	0.777778		F Right Ttrap	388	205	0.388889	7
F Left Trap	288	226	0.111111	2										1					1						Feet	4	0.222222		F Left Trap	277	205	0.388889	7
F Rigtht Shoulder	108	301	0.111111	2										1					1						Hands	1	0.0555556		F Rigtht Shoulder	456	274	0.388889	7
F Centre Chest	232	298	0.111111	2							1						1								Hip	4	0.222222		F Centre Chest	330	272	0.388889	7
F Left Shoulder	370	301	0.111111	2										1					1						Lower Back	11	0.611111		F Left Shoulder	216	274	0.388889	7
F Right Bicep	116	393	0.0555556	1												1									Skull	1	0.0555556		F Right Bicep	220	365	0.222222	4
F Left Bicep	370	392	0.0555556	1												1									Torso	0	0		F Left Bicep	457	366	0.222222	4
F Right Elbow	122	453	0	0																									F Right Elbow	232	422	0.222222	4
F Left Elbow	364	453	0	0																									F Left Elbow	453	422	0.222222	4
F Right Radius	97	534	0.111111	2														1		1									F Right Radius	205	513	0.222222	4
F Left Radius	386	534	0.111111	2														1		1									F Left Radius	478	512	0.222222	4
F Right Hand	66	661	0	0																									F Right Hand	176	617	0.0555556	1
F Right Fingers	52	718	0	0																									F Right Fingers	166	654	0.0555556	1
F Left Hand	429	661	0	0																									F Left Hand	506	613	0.0555556	1
F Left Fingers	446	718	0	0																									F Left Fingers	524	661	0.0555556	1
F Centre Pecs	236	341	0.111111	2							1									1									F Centre Pecs	341	369	0.111111	2
F Centr Abs	234	474	0.111111	2							1		1																F Centr Abs	338	474	0.111111	2
F Right Hip	144	617	0.166667	3			1													1		1							F Right Hip	260	565	0.222222	4
F Right Groin	214	638	0.0555556	1			1																						F Right Groin	318	570	0.222222	4
F Left Hip	349	617	0.222222	4			1			1										1		1							F Left Hip	430	573	0.222222	4
F Left Groin	265	638	0.111111	2			1			1																			F Left Groin	372	573	0.222222	4
F Right Thigh	182	734	0.111111	2									1					1											F Right Thigh	282	686	0.777778	14
F Left Thigh	313	234	0.166667	3	1								1					1											F Left Thigh	396	692	0.777778	14
F Right Knee	194	850	0.277778	5	1					1					1			1	1										F Right Knee	293	810	0.777778	14
F Left Knee	306	850	0.222222	4						1					1			1	1										F Left Knee	397	812	0.777778	14
F Right Shin	197	997	0.111111	2									1		1														F Right Shin	294	928	0.777778	14
F Left Shin	300	997	0.111111	2									1		1														F Left Shin	384	928	0.777778	14
F Right Ankle	213	1125	0.0555556	1																1									F Right Ankle	312	1062	0.222222	4
F Left Ankle	282	1125	0.0555556	1																1									F Left Ankle	380	1060	0.222222	4
F Right Foot	204	1170	0.0555556	1																1									F Right Foot	300	1093	0.222222	4
F Left Foot	290	1170	0.0555556	1																1									F Left Foot	392	1096	0.222222	4
B Centre Skull	737	84	0	0																									B Centre Skull	804	72	0.0555556	1
B Centre Neck	738	161	0.166667	3						1								1	1										B Centre Neck	798	166	0.388889	7
B Left Trap	665	209	0.0555556	1										1															B Left Trap	738	206	0.388889	7
B Centre Trap	738	209	0.222222	4						1		1		1				1											B Centre Trap	810198	192	0.388889	7
B Right Trap	793	209	0.0555556	1										1															B Right Trap	858	205	0.388889	7
B Left Shoulder	617	262	0	0																									B Left Shoulder	922	273	0.388889	7
B Right Shoulder	854	262	0	0																									B Right Shoulder	676	265	0.388889	7
B Centre Scapula	733	269	0.166667	3					1			1							1										B Centre Scapula	800	266	0.388889	7
B Left Triceps	617	389	0.0555556	1					1																				B Left Triceps	686	377	0.222222	4
B Left Elbow	609	448	0.0555556	1																1									B Left Elbow	685	432	0.222222	4
B Left Radius	589	544	0	0																									B Left Radius	664	516	0.222222	4
B Left Hand	553	641	0.0555556	1																1									B Left Hand	630	622	0.0555556	1
B Left Fingers	538	713	0	0																									B Left Fingers	616	660	0.0555556	1
B Right Triceps	869	389	0.0555556	1					1																				B Right Triceps	924	356	0.222222	4
B Right Elbow	866	448	0.0555556	1																1									B Right Elbow	922	425	0.222222	4
B Right Radius	896	544	0	0																									B Right Radius	946	498	0.222222	4
B Right Hand	932	641	0.0555556	1																1									B Right Hand	986	597	0.0555556	1
B Right Fingers	960	713	0	0																									B Right Fingers	1004	638	0.0555556	1
B Back Centre	744	410	0.5	9				1	1				1		1	1	1	1	1	1									B Back Centre	808	404	0.611111	11
B Back Lower	744	518	0.611111	11				1	1	1			1		1	1	1	1	1	1	1								B Back Lower	806	470	0.611111	11
B Left Bum	688	609	0	0																									B Left Bum	764	582	0.222222	4
B Right Bum	790	609	0	0																									B Right Bum	853	582	0.222222	4
B Left Hamstring	686	753	0.277778	5									1		1		1	1		1									B Left Hamstring	754	697	0.777778	14
B Right Hamstring	804	753	0.277778	5									1		1		1	1		1									B Right Hamstring	858	697	0.777778	14
B Left Knee	693	873	0.111111	2					1								1												B Left Knee	760	810	0.777778	14
B Rigt Knee	802	873	0.111111	2					1								1												B Rigt Knee	864	817	0.777778	14
B Left Calf	698	978	0.666667	12		1		1	1	1		1	1		1		1	1		1	1	1							B Left Calf	758	917	0.777778	14
B Right Calf	794	978	0.666667	12		1		1	1	1		1	1		1		1	1		1	1	1							B Right Calf	845	921	0.777778	14
B Left Achilles	720	1116	0.0555556	1																1									B Left Achilles
B Right Achilles	778	1116	0.0555556	1																1									B Right Achilles
B Left Heel	718	1154	0.222222	4								1		1			1	1											B Left Heel	784	1076	0.222222	4
B Right Heel	781	1154	0.222222	4								1		1			1	1											B Right Heel	841	1076	0.222222	4
	1	1	1	18																										1	1	1	18

## Sheet: LGMD
				Brook	2	4	6	3	3	3	3	3	3	4	3	3	3.33333	0.984732	3	2	6
1000 x 1200 pixels				Vignos	4	9	9	9	9	9	3	9	9	9	9	9	8.08333	2.15146	9	3	9
				n	12
Position	x	y	%		1	2	3	4	5	6	7	8	9	10	11	12									Position	x	y	%
F Forehead	234	68	0	0															Shoulders	5	0.416667				F Forehead	330	77	0	0
F Centre Neck	234	184	0.0833333	1			1												Arms	3	0.25				F Centre Neck	330	176	0.416667	5
F Right Ttrap	160	226	0.25	3			1					1			1				Legs	9	0.75				F Right Ttrap	388	205	0.416667	5
F Left Trap	288	226	0.25	3			1					1			1				Feet	2	0.166667				F Left Trap	277	205	0.416667	5
F Rigtht Shoulder	108	301	0.25	3			1			1		1							Hands	1	0.0833333				F Rigtht Shoulder	456	274	0.416667	5
F Centre Chest	232	298	0.0833333	1									1						Hip	9	0.75				F Centre Chest	330	272	0.416667	5
F Left Shoulder	370	301	0.25	3			1			1		1							Lower Back	4	0.333333				F Left Shoulder	216	274	0.416667	5
F Right Bicep	116	393	0	0															Skull	0	0				F Right Bicep	220	365	0.25	3
F Left Bicep	370	392	0	0															Torso	0	0				F Left Bicep	457	366	0.25	3
F Right Elbow	122	453	0.166667	2						1		1													F Right Elbow	232	422	0.25	3
F Left Elbow	364	453	0.166667	2						1		1													F Left Elbow	453	422	0.25	3
F Right Radius	97	534	0.0833333	1			1																		F Right Radius	205	513	0.25	3
F Left Radius	386	534	0.0833333	1			1																		F Left Radius	478	512	0.25	3
F Right Hand	66	661	0.0833333	1											1										F Right Hand	176	617	0.0833333	1
F Right Fingers	52	718	0	0																					F Right Fingers	166	654	0.0833333	1
F Left Hand	429	661	0.0833333	1											1										F Left Hand	506	613	0.0833333	1
F Left Fingers	446	718	0	0																					F Left Fingers	524	661	0.0833333	1
F Centre Pecs	236	341	0	0																					F Centre Pecs	341	369	0	0
F Centr Abs	234	474	0	0																					F Centr Abs	338	474	0	0
F Right Hip	144	617	0.666667	8	1	1		1	1	1		1	1		1										F Right Hip	260	565	0.75	9
F Right Groin	214	638	0.166667	2	1							1													F Right Groin	318	570	0.75	9
F Left Hip	349	617	0.666667	8	1	1		1	1	1		1	1		1										F Left Hip	430	573	0.75	9
F Left Groin	265	638	0.25	3	1	1						1													F Left Groin	372	573	0.75	9
F Right Thigh	182	734	0.333333	4		1		1	1				1												F Right Thigh	282	686	0.75	9
F Left Thigh	313	234	0.333333	4		1		1	1				1												F Left Thigh	396	692	0.75	9
F Right Knee	194	850	0.416667	5			1					1	1		1	1									F Right Knee	293	810	0.75	9
F Left Knee	306	850	0.416667	5			1					1	1		1	1									F Left Knee	397	812	0.75	9
F Right Shin	197	997	0.166667	2								1	1												F Right Shin	294	928	0.75	9
F Left Shin	300	997	0.166667	2								1	1												F Left Shin	384	928	0.75	9
F Right Ankle	213	1125	0.0833333	1												1									F Right Ankle	312	1062	0.166667	2
F Left Ankle	282	1125	0.0833333	1												1									F Left Ankle	380	1060	0.166667	2
F Right Foot	204	1170	0.0833333	1											1										F Right Foot	300	1093	0.166667	2
F Left Foot	290	1170	0.0833333	1											1										F Left Foot	392	1096	0.166667	2
B Centre Skull	737	84	0	0																					B Centre Skull	804	72	0	0
B Centre Neck	738	161	0.0833333	1			1																		B Centre Neck	798	166	0.416667	5
B Left Trap	665	209	0.25	3			1			1					1										B Left Trap	738	206	0.416667	5
B Centre Trap	738	209	0.166667	2			1			1															B Centre Trap	810198	192	0.416667	5
B Right Trap	793	209	0.25	3			1			1					1										B Right Trap	858	205	0.416667	5
B Left Shoulder	617	262	0.0833333	1			1																		B Left Shoulder	922	273	0.416667	5
B Right Shoulder	854	262	0.0833333	1			1																		B Right Shoulder	676	265	0.416667	5
B Centre Scapula	733	269	0.166667	2			1			1															B Centre Scapula	800	266	0.416667	5
B Left Triceps	617	389	0.0833333	1									1												B Left Triceps	686	377	0.25	3
B Left Elbow	609	448	0.166667	2			1			1															B Left Elbow	685	432	0.25	3
B Left Radius	589	544	0	0																					B Left Radius	664	516	0.25	3
B Left Hand	553	641	0	0																					B Left Hand	630	622	0.0833333	1
B Left Fingers	538	713	0	0																					B Left Fingers	616	660	0.0833333	1
B Right Triceps	869	389	0.0833333	1									1												B Right Triceps	924	356	0.25	3
B Right Elbow	866	448	0.166667	2			1			1															B Right Elbow	922	425	0.25	3
B Right Radius	896	544	0	0																					B Right Radius	946	498	0.25	3
B Right Hand	932	641	0	0																					B Right Hand	986	597	0.0833333	1
B Right Fingers	960	713	0	0																					B Right Fingers	1004	638	0.0833333	1
B Back Centre	744	410	0.166667	2				1							1										B Back Centre	808	404	0.333333	4
B Back Lower	744	518	0.333333	4		1		1			1				1										B Back Lower	806	470	0.333333	4
B Left Bum	688	609	0.0833333	1							1														B Left Bum	764	582	0.75	9
B Right Bum	790	609	0.0833333	1							1														B Right Bum	853	582	0.75	9
B Left Hamstring	686	753	0.166667	2							1	1													B Left Hamstring	754	697	0.75	9
B Right Hamstring	804	753	0.166667	2							1	1													B Right Hamstring	858	697	0.75	9
B Left Knee	693	873	0.25	3								1	1		1										B Left Knee	760	810	0.75	9
B Rigt Knee	802	873	0.25	3								1	1		1										B Rigt Knee	864	817	0.75	9
B Left Calf	698	978	0.166667	2		1							1												B Left Calf	758	917	0.75	9
B Right Calf	794	978	0.166667	2		1							1												B Right Calf	845	921	0.75	9
B Left Achilles	720	1116	0.166667	2		1										1									B Left Achilles
B Right Achilles	778	1116	0.166667	2		1										1									B Right Achilles
B Left Heel	718	1154	0.0833333	1											1										B Left Heel	784	1076	0.166667	2
B Right Heel	781	1154	0.0833333	1											1										B Right Heel	841	1076	0.166667	2
	1	1	1	12																						1	1	1	12

## Sheet: FSHD
				Brook	2	3	3	2	2	2	3	2	1	3	3	3	2	4	2.5	0.759555	2.5	1	4
1000 x 1200 pixels				Vignos	3	3	9	2	2	2	6	2	1	9	8	4	6	9	4.71429	3.02372	3.5	1	9
				n	14
Position	x	y	%	Participantt	1	2	3	4	5	6	7	8	9	10	11	12	13	14								Position	x	y	%
F Forehead	234	68	0.0714286	1			1														Shoulders	13	0.928571			F Forehead	330	77	0.0714286	1
F Centre Neck	234	184	0	0																	Arms	4	0.285714			F Centre Neck	330	176	0.928571	13
F Right Ttrap	160	226	0.428571	6	1	1							1		1	1		1			Legs	9	0.642857			F Right Ttrap	388	205	0.928571	13
F Left Trap	288	226	0.428571	6	1	1							1		1	1		1			Feet	2	0.142857			F Left Trap	277	205	0.928571	13
F Rigtht Shoulder	108	301	0.214286	3	1	1		1													Hands	1	0.0714286			F Rigtht Shoulder	456	274	0.928571	13
F Centre Chest	232	298	0	0																	Hip	4	0.285714			F Centre Chest	330	272	0.928571	13
F Left Shoulder	370	301	0.214286	3	1	1		1													Lower Back	6	0.428571			F Left Shoulder	216	274	0.928571	13
F Right Bicep	116	393	0.214286	3		1		1										1			Skull	1	0.0714286			F Right Bicep	220	365	0.285714	4
F Left Bicep	370	392	0.214286	3		1		1										1			Torso	0	0			F Left Bicep	457	366	0.285714	4
F Right Elbow	122	453	0.0714286	1		1																				F Right Elbow	232	422	0.285714	4
F Left Elbow	364	453	0.0714286	1		1																				F Left Elbow	453	422	0.285714	4
F Right Radius	97	534	0.0714286	1		1																				F Right Radius	205	513	0.285714	4
F Left Radius	386	534	0.0714286	1		1																				F Left Radius	478	512	0.285714	4
F Right Hand	66	661	0.0714286	1		1																				F Right Hand	176	617	0.0714286	1
F Right Fingers	52	718	0	0																						F Right Fingers	166	654	0.0714286	1
F Left Hand	429	661	0.0714286	1		1																				F Left Hand	506	613	0.0714286	1
F Left Fingers	446	718	0	0																						F Left Fingers	524	661	0.0714286	1
F Centre Pecs	236	341	0	0																						F Centre Pecs	341	369	0	0
F Centr Abs	234	474	0	0																						F Centr Abs	338	474	0	0
F Right Hip	144	617	0.285714	4		1		1							1			1								F Right Hip	260	565	0.285714	4
F Right Groin	214	638	0	0																						F Right Groin	318	570	0.285714	4
F Left Hip	349	617	0.285714	4		1		1							1			1								F Left Hip	430	573	0.285714	4
F Left Groin	265	638	0	0																						F Left Groin	372	573	0.285714	4
F Right Thigh	182	734	0.142857	2							1			1												F Right Thigh	282	686	0.642857	9
F Left Thigh	313	234	0.142857	2							1			1												F Left Thigh	396	692	0.642857	9
F Right Knee	194	850	0.142857	2		1		1																		F Right Knee	293	810	0.642857	9
F Left Knee	306	850	0.0714286	1		1																				F Left Knee	397	812	0.642857	9
F Right Shin	197	997	0.0714286	1		1																				F Right Shin	294	928	0.642857	9
F Left Shin	300	997	0.0714286	1		1																				F Left Shin	384	928	0.642857	9
F Right Ankle	213	1125	0.142857	2		1								1												F Right Ankle	312	1062	0.142857	2
F Left Ankle	282	1125	0.0714286	1		1																				F Left Ankle	380	1060	0.142857	2
F Right Foot	204	1170	0.0714286	1		1																				F Right Foot	300	1093	0.142857	2
F Left Foot	290	1170	0.0714286	1		1																				F Left Foot	392	1096	0.142857	2
B Centre Skull	737	84	0	0																						B Centre Skull	804	72	0.0714286	1
B Centre Neck	738	161	0.357143	5		1	1	1	1			1														B Centre Neck	798	166	0.928571	13
B Left Trap	665	209	0.714286	10	1	1	1	1	1	1			1		1		1	1								B Left Trap	738	206	0.928571	13
B Centre Trap	738	209	0.785714	11	1	1	1	1	1	1		1	1		1		1	1								B Centre Trap	810	192	0.928571	13
B Right Trap	793	209	0.714286	10	1	1	1	1	1	1			1		1		1	1								B Right Trap	858	205	0.928571	13
B Left Shoulder	617	262	0.428571	6	1	1			1	1							1	1								B Left Shoulder	922	273	0.928571	13
B Right Shoulder	854	262	0.428571	6	1	1			1	1							1	1								B Right Shoulder	676	265	0.928571	13
B Centre Scapula	733	269	0.285714	4	1			1		1							1									B Centre Scapula	800	266	0.928571	13
B Left Triceps	617	389	0.142857	2		1	1																			B Left Triceps	686	377	0.285714	4
B Left Elbow	609	448	0.142857	2		1	1																			B Left Elbow	685	432	0.285714	4
B Left Radius	589	544	0.0714286	1		1																				B Left Radius	664	516	0.285714	4
B Left Hand	553	641	0.0714286	1		1																				B Left Hand	630	622	0.0714286	1
B Left Fingers	538	713	0	0																						B Left Fingers	616	660	0.0714286	1
B Right Triceps	869	389	0.0714286	1		1																				B Right Triceps	924	356	0.285714	4
B Right Elbow	866	448	0.0714286	1		1																				B Right Elbow	922	425	0.285714	4
B Right Radius	896	544	0.0714286	1		1																				B Right Radius	946	498	0.285714	4
B Right Hand	932	641	0.0714286	1		1																				B Right Hand	986	597	0.0714286	1
B Right Fingers	960	713	0	0																						B Right Fingers	1004	638	0.0714286	1
B Back Centre	744	410	0.214286	3		1						1						1								B Back Centre	808	404	0.428571	6
B Back Lower	744	518	0.428571	6		1		1	1			1				1		1								B Back Lower	806	470	0.428571	6
B Left Bum	688	609	0.0714286	1				1																		B Left Bum	764	582	0.285714	4
B Right Bum	790	609	0.0714286	1				1																		B Right Bum	853	582	0.285714	4
B Left Hamstring	686	753	0.214286	3		1						1						1								B Left Hamstring	754	697	0.642857	9
B Right Hamstring	804	753	0.214286	3		1						1						1								B Right Hamstring	858	697	0.642857	9
B Left Knee	693	873	0	0																						B Left Knee	760	810	0.642857	9
B Rigt Knee	802	873	0.0714286	1												1										B Rigt Knee	864	817	0.642857	9
B Left Calf	698	978	0.428571	6	1	1		1			1	1	1													B Left Calf	758	917	0.642857	9
B Right Calf	794	978	0.428571	6	1	1		1			1	1	1													B Right Calf	845	921	0.642857	9
B Left Achilles	720	1116	0.142857	2		1					1															B Left Achilles
B Right Achilles	778	1116	0.142857	2		1					1															B Right Achilles
B Left Heel	718	1154	0	0																						B Left Heel	784	1076	0.142857	2
B Right Heel	781	1154	0.0714286	1										1												B Right Heel	841	1076	0.142857	2
	1	1	1	14																							1	1	1	14
